# Supplementary material for: Further Evidence of the Melatonin Calmodulin Interaction: Effect on CaMKII Activity
Source: Int J Mol Sci. 2022 Feb 24;23(5):2479. doi: 10.3390/ijms23052479 (PMC8910589; doi:10.3390/ijms23052479)
Supplement: Supplementary file 1 [file ijms-23-02479-s001.zip]

Archive with 1 entries (1 files):
- ijms-1551774-supplementary.pdf
